# Supplementary material for: Resistant Genes and Multidrug-Resistant Bacteria in Wastewater: A Study of Their Transfer to the Water Reservoir in the Czech Republic
Source: Life (Basel). 2022 Jan 20;12(2):147. doi: 10.3390/life12020147 (PMC8875776; doi:10.3390/life12020147)
Supplement: Supplementary file 1 [file life-12-00147-s001.zip]

Archive with 1 entries (1 files):
- life-1540837-supplementary.pdf
